# Supplementary material for: Redescription of Emplectonema viride – a ubiquitous intertidal hoplonemertean found along the West Coast of North America
Source: Zookeys. 2021 Apr 14;1031:1–17. doi: 10.3897/zookeys.1031.59361 (PMC8060244; doi:10.3897/zookeys.1031.59361)
Supplement: XML Treatment for Emplectonema [file zookeys.1031.59361-treatment1.xml]

<!DOCTYPE tp:taxon-treatment
  PUBLIC "-//TaxonX//DTD Taxonomic Treatment Publishing DTD v0 20100105//EN" "tax-treatment-NSO.dtd">
<tp:taxon-treatment xmlns:tp="http://www.plazi.org/taxpub"><tp:treatment-meta><kwd-group><label>Taxon classification</label><kwd><named-content xmlns:xlink="http://www.w3.org/1999/xlink" content-type="kingdom">Animalia</named-content></kwd><kwd><named-content xmlns:xlink="http://www.w3.org/1999/xlink" content-type="order">Monostilifera</named-content></kwd><kwd><named-content xmlns:xlink="http://www.w3.org/1999/xlink" content-type="family">Emplectonematidae</named-content></kwd></kwd-group><mixed-citation publication-type="journal"><person-group><name><surname>Mendes</surname><given-names>Cecili B.</given-names></name><name><surname>Delaney</surname><given-names>Paul</given-names></name><name><surname>Turbeville</surname><given-names>James M.</given-names></name><name><surname>Hiebert</surname><given-names>Terra</given-names></name><name><surname>Maslakova</surname><given-names>Svetlana</given-names></name></person-group><article-title>Redescription of <italic><tp:taxon-name><tp:taxon-name-part taxon-name-part-type="genus" reg="Emplectonema">Emplectonema</tp:taxon-name-part> <tp:taxon-name-part taxon-name-part-type="species" reg="viride">viride</tp:taxon-name-part></tp:taxon-name></italic> – a ubiquitous intertidal hoplonemertean found along the West Coast of North America</article-title><source>Zookeys</source><day>14</day><month>4</month><year>2021</year><volume>1031</volume><fpage>1</fpage><lpage>17</lpage><pub-id pub-id-type="doi">10.3897/zookeys.1031.59361</pub-id></mixed-citation></tp:treatment-meta><tp:nomenclature><label>Genus</label><tp:taxon-name><object-id xmlns:xlink="http://www.w3.org/1999/xlink" content-type="arpha" xlink:type="simple">3E0FD206-34EA-5CFF-A8F5-BDB8447D3EF0</object-id>
                <tp:taxon-name-part taxon-name-part-type="genus" reg="Emplectonema">Emplectonema</tp:taxon-name-part>
              </tp:taxon-name><tp:taxon-authority>Stimpson, 1857</tp:taxon-authority></tp:nomenclature><tp:treatment-sec sec-type="type species" id="SECID0EWLAE"><title>Type species.</title><p><italic><tp:taxon-name><tp:taxon-name-part taxon-name-part-type="genus" reg="Emplectonema">Emplectonema</tp:taxon-name-part> <tp:taxon-name-part taxon-name-part-type="species" reg="viride">viride</tp:taxon-name-part></tp:taxon-name></italic> Stimpson, 1857: 163; <xref ref-type="bibr" rid="B19">Griffin 1898</xref>: 207.</p><p><italic><tp:taxon-name><tp:taxon-name-part taxon-name-part-type="genus" reg="Emplectonema">Emplectonema</tp:taxon-name-part> <tp:taxon-name-part taxon-name-part-type="species" reg="gracile">gracile</tp:taxon-name-part></tp:taxon-name></italic><xref ref-type="bibr" rid="B9">Coe 1901</xref>: 23, fig. 3; <xref ref-type="bibr" rid="B10">Coe 1904</xref>: 23, fig. 3; <xref ref-type="bibr" rid="B11">Coe 1905</xref>: 207–208, pl. 1, figs 14, 14a, 15, 15a, tex fig. 32; <xref ref-type="bibr" rid="B12">Coe 1940</xref>: 252, 278–280, pl. 30, fig. 40; Corrêa 1964: 517–518, 534–536; <xref ref-type="bibr" rid="B28">Kozloff 1999</xref>: 98, 100; <xref ref-type="bibr" rid="B40">Roe et al. 2007</xref>: 229, 232 pl. 89I.</p></tp:treatment-sec><tp:treatment-sec sec-type="material" id="SECID0EQNAE"><title>Material examined.</title><p>Seven adults from Charleston Marina, OR (<named-content xmlns:xlink="http://www.w3.org/1999/xlink" content-type="dwc:verbatimCoordinates" xlink:type="simple"><named-content content-type="geo-json" specific-use="{&#34;type&#34;:&#34;Point&#34;,&#34;coordinates&#34;:[-124.323000,43.343833]}" id="NCID0EZNAE" xlink:type="simple">43°20.63'N, 124°19.38'W</named-content></named-content>); 27 Nov. 2019; collected from wooden pilings among acorn barnacles, <italic><tp:taxon-name><tp:taxon-name-part taxon-name-part-type="genus" reg="Balanus">Balanus</tp:taxon-name-part> <tp:taxon-name-part taxon-name-part-type="species" reg="glandula">glandula</tp:taxon-name-part></tp:taxon-name></italic> (Table <xref ref-type="table" rid="T1">1</xref>, Suppl. material <xref ref-type="supplementary-material" rid="S1">1</xref>). One specimen from <abbrev xmlns:xlink="http://www.w3.org/1999/xlink" xlink:title="Institute of Marine Biology" id="ABBRID0EROAE" xlink:type="simple">OIMB</abbrev> Boathouse dock, OR (<named-content xmlns:xlink="http://www.w3.org/1999/xlink" content-type="dwc:verbatimCoordinates" xlink:type="simple"><named-content content-type="geo-json" specific-use="{&#34;type&#34;:&#34;Point&#34;,&#34;coordinates&#34;:[-124.330000,43.349333]}" id="NCID0EYOAE" xlink:type="simple">43°20.96'N, 124°19.80'W</named-content></named-content>); 10 Oct. 2019; collected from concrete pilings among acorn barnacles, <italic><tp:taxon-name><tp:taxon-name-part taxon-name-part-type="genus" reg="Balanus">Balanus</tp:taxon-name-part> <tp:taxon-name-part taxon-name-part-type="species" reg="glandula">glandula</tp:taxon-name-part></tp:taxon-name></italic> (Table <xref ref-type="table" rid="T1">1</xref>, Suppl. material <xref ref-type="supplementary-material" rid="S1">1</xref>). Eggs measured from two specimens collected from the jetty at the north end of Bastendorff Beach, OR (<named-content xmlns:xlink="http://www.w3.org/1999/xlink" content-type="dwc:verbatimCoordinates" xlink:type="simple"><named-content content-type="geo-json" specific-use="{&#34;type&#34;:&#34;Point&#34;,&#34;coordinates&#34;:[-124.344333,43.352167]}" id="NCID0ETPAE" xlink:type="simple">43°21.13'N, 124°20.66'W</named-content></named-content>) on 29 Jan. 2020; and sperm from one male collected at Charleston Marina on 31 Jan. 2020. Voucher material is deposited at <named-content xmlns:xlink="http://www.w3.org/1999/xlink" xlink:type="simple" content-type="institution" xlink:href="http://grbio.org/institution/smithsonian-institution-national-museum-natural-history-0">the Smithsonian Institution’s National Museum of Natural History, Washington, DC</named-content>: <named-content xmlns:xlink="http://www.w3.org/1999/xlink" content-type="dwc:institutional_code" xlink:type="simple">USNM</named-content> 1638666–<named-content xmlns:xlink="http://www.w3.org/1999/xlink" content-type="dwc:institutional_code" xlink:type="simple">USNM</named-content> 1638673. Each specimen consists of a morphological voucher (anterior end fixed in formaldehyde, post-fixed in Bouin’s solution and stored in 70% ethanol) and a tissue sample for DNA extraction (pieces of posterior or midbody in 95% ethanol).</p></tp:treatment-sec><tp:treatment-sec sec-type="material" id="SECID0ECQAE"><title>Comparative material.</title><p>Three females and four non-sexed adults of <italic><tp:taxon-name><tp:taxon-name-part taxon-name-part-type="genus" reg="Emplectonema">E.</tp:taxon-name-part> <tp:taxon-name-part taxon-name-part-type="species" reg="gracile">gracile</tp:taxon-name-part></tp:taxon-name></italic> from Pawleys Island, SC (<named-content xmlns:xlink="http://www.w3.org/1999/xlink" content-type="dwc:verbatimCoordinates" xlink:type="simple"><named-content content-type="geo-json" specific-use="{&#34;type&#34;:&#34;Point&#34;,&#34;coordinates&#34;:[-79.131333,33.410500]}" id="NCID0EWQAE" xlink:type="simple">33°24.63'N, 79°7.88'W</named-content></named-content>); 29 Nov. 2019; among scorched mussels, <italic><tp:taxon-name><tp:taxon-name-part taxon-name-part-type="genus" reg="Brachidontes">Brachidontes</tp:taxon-name-part> <tp:taxon-name-part taxon-name-part-type="species" reg="exustus">exustus</tp:taxon-name-part></tp:taxon-name></italic> on granite rocks; GenBank and NMNH accession numbers in Table <xref ref-type="table" rid="T1">1</xref>.</p><table-wrap id="T1" position="float" orientation="portrait"><label>Table 1.</label><caption><p>Sampling locations, specimen ID, and accession numbers. Morphological vouchers listed in bold. † Sequences previously available in GenBank.</p></caption><table id="TID0ENABG" rules="all"><tbody><tr><th rowspan="1" colspan="1">Species</th><th rowspan="1" colspan="1">Abbreviation</th><th rowspan="1" colspan="1">Sampling location</th><th rowspan="1" colspan="1">NMNH #</th><th rowspan="1" colspan="1">GenBank accession <abbrev xmlns:xlink="http://www.w3.org/1999/xlink" xlink:title="cytochrome c oxidase subunit I" id="ABBRID0EHSAE" xlink:type="simple">COI</abbrev></th><th rowspan="1" colspan="1">GenBank accession <abbrev xmlns:xlink="http://www.w3.org/1999/xlink" xlink:title="16S ribosomal DNA" id="ABBRID0EOSAE" xlink:type="simple">16S rRNA</abbrev></th></tr><tr><td rowspan="22" colspan="1">
                        <italic><tp:taxon-name><tp:taxon-name-part taxon-name-part-type="genus" reg="Emplectonema">Emplectonema</tp:taxon-name-part> <tp:taxon-name-part taxon-name-part-type="species" reg="viride">viride</tp:taxon-name-part></tp:taxon-name></italic>
                      </td><td rowspan="1" colspan="1">CH_OR_1_E_viride</td><td rowspan="10" colspan="1"><abbrev xmlns:xlink="http://www.w3.org/1999/xlink" xlink:title="Institute of Marine Biology" id="ABBRID0EITAE" xlink:type="simple">OIMB</abbrev> Boathouse dock, OR</td><td rowspan="1" colspan="1">–</td><td rowspan="1" colspan="1" style="color: #152959">
                        <ext-link xmlns:xlink="http://www.w3.org/1999/xlink" ext-link-type="gen" xlink:href="MT649099" xlink:type="simple">MT649099</ext-link>
                      </td><td rowspan="1" colspan="1" style="color: #152959">
                        <ext-link xmlns:xlink="http://www.w3.org/1999/xlink" ext-link-type="gen" xlink:href="MT647808" xlink:type="simple">MT647808</ext-link>
                      </td></tr><tr><td rowspan="1" colspan="1">CH_OR_2_E_viride</td><td rowspan="1" colspan="1">–</td><td rowspan="1" colspan="1" style="color: #152959">
                        <ext-link xmlns:xlink="http://www.w3.org/1999/xlink" ext-link-type="gen" xlink:href="MT649110" xlink:type="simple">MT649110</ext-link>
                      </td><td rowspan="1" colspan="1" style="color: #152959">
                        <ext-link xmlns:xlink="http://www.w3.org/1999/xlink" ext-link-type="gen" xlink:href="MT647809" xlink:type="simple">MT647809</ext-link>
                      </td></tr><tr><td rowspan="1" colspan="1">CH_OR_3_E_viride</td><td rowspan="1" colspan="1">–</td><td rowspan="1" colspan="1" style="color: #152959">
                        <ext-link xmlns:xlink="http://www.w3.org/1999/xlink" ext-link-type="gen" xlink:href="MT649101" xlink:type="simple">MT649101</ext-link>
                      </td><td rowspan="1" colspan="1" style="color: #152959">
                        <ext-link xmlns:xlink="http://www.w3.org/1999/xlink" ext-link-type="gen" xlink:href="MT647812" xlink:type="simple">MT647812</ext-link>
                      </td></tr><tr><td rowspan="1" colspan="1">CH_OR_4_E_viride</td><td rowspan="1" colspan="1">–</td><td rowspan="1" colspan="1" style="color: #152959">
                        <ext-link xmlns:xlink="http://www.w3.org/1999/xlink" ext-link-type="gen" xlink:href="MT649102" xlink:type="simple">MT649102</ext-link>
                      </td><td rowspan="1" colspan="1" style="color: #152959">
                        <ext-link xmlns:xlink="http://www.w3.org/1999/xlink" ext-link-type="gen" xlink:href="MT647811" xlink:type="simple">MT647811</ext-link>
                      </td></tr><tr><td rowspan="1" colspan="1">CH_OR_5_E_viride</td><td rowspan="1" colspan="1">–</td><td rowspan="1" colspan="1" style="color: #152959">
                        <ext-link xmlns:xlink="http://www.w3.org/1999/xlink" ext-link-type="gen" xlink:href="MT649109" xlink:type="simple">MT649109</ext-link>
                      </td><td rowspan="1" colspan="1" style="color: #152959">
                        <ext-link xmlns:xlink="http://www.w3.org/1999/xlink" ext-link-type="gen" xlink:href="MT647814" xlink:type="simple">MT647814</ext-link>
                      </td></tr><tr><td rowspan="1" colspan="1">CH_OR_6_E_viride</td><td rowspan="1" colspan="1">–</td><td rowspan="1" colspan="1" style="color: #152959">
                        <ext-link xmlns:xlink="http://www.w3.org/1999/xlink" ext-link-type="gen" xlink:href="MT649100" xlink:type="simple">MT649100</ext-link>
                      </td><td rowspan="1" colspan="1" style="color: #152959">
                        <ext-link xmlns:xlink="http://www.w3.org/1999/xlink" ext-link-type="gen" xlink:href="MT647815" xlink:type="simple">MT647815</ext-link>
                      </td></tr><tr><td rowspan="1" colspan="1">CH_OR_7_E_viride</td><td rowspan="1" colspan="1">–</td><td rowspan="1" colspan="1" style="color: #152959">
                        <ext-link xmlns:xlink="http://www.w3.org/1999/xlink" ext-link-type="gen" xlink:href="MT649103" xlink:type="simple">MT649103</ext-link>
                      </td><td rowspan="1" colspan="1" style="color: #152959">
                        <ext-link xmlns:xlink="http://www.w3.org/1999/xlink" ext-link-type="gen" xlink:href="MT647816" xlink:type="simple">MT647816</ext-link>
                      </td></tr><tr><td rowspan="1" colspan="1">CH_OR_8_E_viride</td><td rowspan="1" colspan="1">–</td><td rowspan="1" colspan="1" style="color: #152959">
                        <ext-link xmlns:xlink="http://www.w3.org/1999/xlink" ext-link-type="gen" xlink:href="MT649104" xlink:type="simple">MT649104</ext-link>
                      </td><td rowspan="1" colspan="1" style="color: #152959">
                        <ext-link xmlns:xlink="http://www.w3.org/1999/xlink" ext-link-type="gen" xlink:href="MT647807" xlink:type="simple">MT647807</ext-link>
                      </td></tr><tr><td rowspan="1" colspan="1">CH_OR_9_E_viride</td><td rowspan="1" colspan="1">–</td><td rowspan="1" colspan="1" style="color: #152959">
                        <ext-link xmlns:xlink="http://www.w3.org/1999/xlink" ext-link-type="gen" xlink:href="MT649105" xlink:type="simple">MT649105</ext-link>
                      </td><td rowspan="1" colspan="1" style="color: #152959">
                        <ext-link xmlns:xlink="http://www.w3.org/1999/xlink" ext-link-type="gen" xlink:href="MT647818" xlink:type="simple">MT647818</ext-link>
                      </td></tr><tr><td rowspan="1" colspan="1">CH_OR_10_E_viride</td><td rowspan="1" colspan="1">–</td><td rowspan="1" colspan="1" style="color: #152959">
                        <ext-link xmlns:xlink="http://www.w3.org/1999/xlink" ext-link-type="gen" xlink:href="MT649106" xlink:type="simple">MT649106</ext-link>
                      </td><td rowspan="1" colspan="1" style="color: #152959">
                        <ext-link xmlns:xlink="http://www.w3.org/1999/xlink" ext-link-type="gen" xlink:href="MT647817" xlink:type="simple">MT647817</ext-link>
                      </td></tr><tr><td rowspan="1" colspan="1">
                        <bold>CH_OR_11_E_viride</bold>
                      </td><td rowspan="1" colspan="1">
                        <bold><abbrev xmlns:xlink="http://www.w3.org/1999/xlink" xlink:title="Institute of Marine Biology" id="ABBRID0EG1AE" xlink:type="simple">OIMB</abbrev> Boathouse dock, OR</bold>
                      </td><td rowspan="1" colspan="1">
                        <bold><named-content xmlns:xlink="http://www.w3.org/1999/xlink" content-type="dwc:institutional_code" xlink:type="simple">USNM</named-content> 1638666</bold>
                      </td><td rowspan="1" colspan="1" style="color: #152959">
                        <bold><ext-link xmlns:xlink="http://www.w3.org/1999/xlink" ext-link-type="gen" xlink:href="MT649107" xlink:type="simple">MT649107</ext-link></bold>
                      </td><td rowspan="1" colspan="1" style="color: #152959">
                        <bold><ext-link xmlns:xlink="http://www.w3.org/1999/xlink" ext-link-type="gen" xlink:href="MT647813" xlink:type="simple">MT647813</ext-link></bold>
                      </td></tr><tr><td rowspan="1" colspan="1">
                        <bold>CH_OR_12_E_viride</bold>
                      </td><td rowspan="7" colspan="1">
                        <bold>Charleston Marina, OR</bold>
                      </td><td rowspan="1" colspan="1">
                        <bold><named-content xmlns:xlink="http://www.w3.org/1999/xlink" content-type="dwc:institutional_code" xlink:type="simple">USNM</named-content> 1638667</bold>
                      </td><td rowspan="1" colspan="1" style="color: #152959">
                        <bold><ext-link xmlns:xlink="http://www.w3.org/1999/xlink" ext-link-type="gen" xlink:href="MT649114" xlink:type="simple">MT649114</ext-link></bold>
                      </td><td rowspan="1" colspan="1" style="color: #152959">
                        <bold><ext-link xmlns:xlink="http://www.w3.org/1999/xlink" ext-link-type="gen" xlink:href="MT647820" xlink:type="simple">MT647820</ext-link></bold>
                      </td></tr><tr><td rowspan="1" colspan="1">
                        <bold>CH_OR_13_E_viride</bold>
                      </td><td rowspan="1" colspan="1">
                        <bold><named-content xmlns:xlink="http://www.w3.org/1999/xlink" content-type="dwc:institutional_code" xlink:type="simple">USNM</named-content> 1638668</bold>
                      </td><td rowspan="1" colspan="1" style="color: #152959">
                        <bold><ext-link xmlns:xlink="http://www.w3.org/1999/xlink" ext-link-type="gen" xlink:href="MT649115" xlink:type="simple">MT649115</ext-link></bold>
                      </td><td rowspan="1" colspan="1" style="color: #152959">
                        <bold><ext-link xmlns:xlink="http://www.w3.org/1999/xlink" ext-link-type="gen" xlink:href="MT647810" xlink:type="simple">MT647810</ext-link></bold>
                      </td></tr><tr><td rowspan="1" colspan="1">
                        <bold>CH_OR_14_E_viride</bold>
                      </td><td rowspan="1" colspan="1">
                        <bold><named-content xmlns:xlink="http://www.w3.org/1999/xlink" content-type="dwc:institutional_code" xlink:type="simple">USNM</named-content> 1638669</bold>
                      </td><td rowspan="1" colspan="1" style="color: #152959">
                        <bold><ext-link xmlns:xlink="http://www.w3.org/1999/xlink" ext-link-type="gen" xlink:href="MT649108" xlink:type="simple">MT649108</ext-link></bold>
                      </td><td rowspan="1" colspan="1" style="color: #152959">
                        <bold><ext-link xmlns:xlink="http://www.w3.org/1999/xlink" ext-link-type="gen" xlink:href="MT647821" xlink:type="simple">MT647821</ext-link></bold>
                      </td></tr><tr><td rowspan="1" colspan="1">
                        <bold>CH_OR_15_E_viride</bold>
                      </td><td rowspan="1" colspan="1">
                        <bold><named-content xmlns:xlink="http://www.w3.org/1999/xlink" content-type="dwc:institutional_code" xlink:type="simple">USNM</named-content> 1638670</bold>
                      </td><td rowspan="1" colspan="1" style="color: #152959">
                        <bold><ext-link xmlns:xlink="http://www.w3.org/1999/xlink" ext-link-type="gen" xlink:href="MT649111" xlink:type="simple">MT649111</ext-link></bold>
                      </td><td rowspan="1" colspan="1" style="color: #152959">
                        <bold><ext-link xmlns:xlink="http://www.w3.org/1999/xlink" ext-link-type="gen" xlink:href="MT647824" xlink:type="simple">MT647824</ext-link></bold>
                      </td></tr><tr><td rowspan="1" colspan="1">
                        <bold>CH_OR_16_E_viride</bold>
                      </td><td rowspan="1" colspan="1">
                        <bold><named-content xmlns:xlink="http://www.w3.org/1999/xlink" content-type="dwc:institutional_code" xlink:type="simple">USNM</named-content> 1638671</bold>
                      </td><td rowspan="1" colspan="1" style="color: #152959">
                        <bold><ext-link xmlns:xlink="http://www.w3.org/1999/xlink" ext-link-type="gen" xlink:href="MT649116" xlink:type="simple">MT649116</ext-link></bold>
                      </td><td rowspan="1" colspan="1" style="color: #152959">
                        <bold><ext-link xmlns:xlink="http://www.w3.org/1999/xlink" ext-link-type="gen" xlink:href="MT647823" xlink:type="simple">MT647823</ext-link></bold>
                      </td></tr><tr><td rowspan="1" colspan="1">
                        <bold>CH_OR_17_E_viride</bold>
                      </td><td rowspan="1" colspan="1">
                        <bold><named-content xmlns:xlink="http://www.w3.org/1999/xlink" content-type="dwc:institutional_code" xlink:type="simple">USNM</named-content> 1638672</bold>
                      </td><td rowspan="1" colspan="1" style="color: #152959">
                        <bold><ext-link xmlns:xlink="http://www.w3.org/1999/xlink" ext-link-type="gen" xlink:href="MT649112" xlink:type="simple">MT649112</ext-link></bold>
                      </td><td rowspan="1" colspan="1" style="color: #152959">
                        <bold><ext-link xmlns:xlink="http://www.w3.org/1999/xlink" ext-link-type="gen" xlink:href="MT647819" xlink:type="simple">MT647819</ext-link></bold>
                      </td></tr><tr><td rowspan="1" colspan="1">
                        <bold>CH_OR_18_E_viride</bold>
                      </td><td rowspan="1" colspan="1">
                        <bold><named-content xmlns:xlink="http://www.w3.org/1999/xlink" content-type="dwc:institutional_code" xlink:type="simple">USNM</named-content> 1638673</bold>
                      </td><td rowspan="1" colspan="1" style="color: #152959">
                        <bold><ext-link xmlns:xlink="http://www.w3.org/1999/xlink" ext-link-type="gen" xlink:href="MT649113" xlink:type="simple">MT649113</ext-link></bold>
                      </td><td rowspan="1" colspan="1" style="color: #152959">
                        <bold><ext-link xmlns:xlink="http://www.w3.org/1999/xlink" ext-link-type="gen" xlink:href="MT647822" xlink:type="simple">MT647822</ext-link></bold>
                      </td></tr><tr><td rowspan="1" colspan="1">E4H2</td><td rowspan="4" colspan="1">Charleston, OR</td><td rowspan="1" colspan="1">–</td><td rowspan="1" colspan="1" style="color: #152959"><ext-link xmlns:xlink="http://www.w3.org/1999/xlink" ext-link-type="gen" xlink:href="KU197596" xlink:type="simple">KU197596</ext-link>†</td><td rowspan="1" colspan="1" style="color: #152959"><ext-link xmlns:xlink="http://www.w3.org/1999/xlink" ext-link-type="gen" xlink:href="KU197260" xlink:type="simple">KU197260</ext-link>†</td></tr><tr><td rowspan="1" colspan="1">E5B5</td><td rowspan="1" colspan="1">–</td><td rowspan="1" colspan="1" style="color: #152959"><ext-link xmlns:xlink="http://www.w3.org/1999/xlink" ext-link-type="gen" xlink:href="KU197597" xlink:type="simple">KU197597</ext-link>†</td><td rowspan="1" colspan="1" style="color: #152959"><ext-link xmlns:xlink="http://www.w3.org/1999/xlink" ext-link-type="gen" xlink:href="KU197261" xlink:type="simple">KU197261</ext-link>†</td></tr><tr><td rowspan="1" colspan="1">E5B6</td><td rowspan="1" colspan="1">–</td><td rowspan="1" colspan="1" style="color: #152959"><ext-link xmlns:xlink="http://www.w3.org/1999/xlink" ext-link-type="gen" xlink:href="KU197598" xlink:type="simple">KU197598</ext-link>†</td><td rowspan="1" colspan="1" style="color: #152959"><ext-link xmlns:xlink="http://www.w3.org/1999/xlink" ext-link-type="gen" xlink:href="KU197262" xlink:type="simple">KU197262</ext-link>†</td></tr><tr><td rowspan="1" colspan="1">E5B7</td><td rowspan="1" colspan="1">–</td><td rowspan="1" colspan="1" style="color: #152959"><ext-link xmlns:xlink="http://www.w3.org/1999/xlink" ext-link-type="gen" xlink:href="KU197599" xlink:type="simple">KU197599</ext-link>†</td><td rowspan="1" colspan="1" style="color: #152959"><ext-link xmlns:xlink="http://www.w3.org/1999/xlink" ext-link-type="gen" xlink:href="KU197263" xlink:type="simple">KU197263</ext-link>†</td></tr><tr><td rowspan="23" colspan="1">
                        <italic><tp:taxon-name><tp:taxon-name-part taxon-name-part-type="genus" reg="Emplectonema">Emplectonema</tp:taxon-name-part> <tp:taxon-name-part taxon-name-part-type="species" reg="gracile">gracile</tp:taxon-name-part></tp:taxon-name></italic>
                      </td><td rowspan="1" colspan="1">PI_SC_1_E_gracile</td><td rowspan="6" colspan="1">Pawleys Island, SC</td><td rowspan="1" colspan="1">–</td><td rowspan="1" colspan="1" style="color: #152959">
                        <ext-link xmlns:xlink="http://www.w3.org/1999/xlink" ext-link-type="gen" xlink:href="MT649119" xlink:type="simple">MT649119</ext-link>
                      </td><td rowspan="1" colspan="1" style="color: #152959">
                        <ext-link xmlns:xlink="http://www.w3.org/1999/xlink" ext-link-type="gen" xlink:href="MT647832" xlink:type="simple">MT647832</ext-link>
                      </td></tr><tr><td rowspan="1" colspan="1">PI_SC_2_E_gracile</td><td rowspan="1" colspan="1">–</td><td rowspan="1" colspan="1" style="color: #152959">
                        <ext-link xmlns:xlink="http://www.w3.org/1999/xlink" ext-link-type="gen" xlink:href="MT649121" xlink:type="simple">MT649121</ext-link>
                      </td><td rowspan="1" colspan="1" style="color: #152959">
                        <ext-link xmlns:xlink="http://www.w3.org/1999/xlink" ext-link-type="gen" xlink:href="MT647827" xlink:type="simple">MT647827</ext-link>
                      </td></tr><tr><td rowspan="1" colspan="1">PI_SC_3_E_gracile</td><td rowspan="1" colspan="1">–</td><td rowspan="1" colspan="1" style="color: #152959">
                        <ext-link xmlns:xlink="http://www.w3.org/1999/xlink" ext-link-type="gen" xlink:href="MT649127" xlink:type="simple">MT649127</ext-link>
                      </td><td rowspan="1" colspan="1" style="color: #152959">
                        <ext-link xmlns:xlink="http://www.w3.org/1999/xlink" ext-link-type="gen" xlink:href="MT647825" xlink:type="simple">MT647825</ext-link>
                      </td></tr><tr><td rowspan="1" colspan="1">PI_SC_4_E_gracile</td><td rowspan="1" colspan="1">–</td><td rowspan="1" colspan="1" style="color: #152959">
                        <ext-link xmlns:xlink="http://www.w3.org/1999/xlink" ext-link-type="gen" xlink:href="MT649117" xlink:type="simple">MT649117</ext-link>
                      </td><td rowspan="1" colspan="1" style="color: #152959">
                        <ext-link xmlns:xlink="http://www.w3.org/1999/xlink" ext-link-type="gen" xlink:href="MT647830" xlink:type="simple">MT647830</ext-link>
                      </td></tr><tr><td rowspan="1" colspan="1">PI_SC_5_E_gracile</td><td rowspan="1" colspan="1">–</td><td rowspan="1" colspan="1" style="color: #152959">
                        <ext-link xmlns:xlink="http://www.w3.org/1999/xlink" ext-link-type="gen" xlink:href="MT649124" xlink:type="simple">MT649124</ext-link>
                      </td><td rowspan="1" colspan="1" style="color: #152959">
                        <ext-link xmlns:xlink="http://www.w3.org/1999/xlink" ext-link-type="gen" xlink:href="MT647829" xlink:type="simple">MT647829</ext-link>
                      </td></tr><tr><td rowspan="1" colspan="1">PI_SC_6_E_gracile</td><td rowspan="1" colspan="1">–</td><td rowspan="1" colspan="1" style="color: #152959">
                        <ext-link xmlns:xlink="http://www.w3.org/1999/xlink" ext-link-type="gen" xlink:href="MT649125" xlink:type="simple">MT649125</ext-link>
                      </td><td rowspan="1" colspan="1" style="color: #152959">
                        <ext-link xmlns:xlink="http://www.w3.org/1999/xlink" ext-link-type="gen" xlink:href="MT647834" xlink:type="simple">MT647834</ext-link>
                      </td></tr><tr><td rowspan="1" colspan="1">
                        <bold>PI_SC_7_E_gracile</bold>
                      </td><td rowspan="8" colspan="1">
                        <bold>Pawleys Island, SC</bold>
                      </td><td rowspan="1" colspan="1">
                        <bold><named-content xmlns:xlink="http://www.w3.org/1999/xlink" content-type="dwc:institutional_code" xlink:type="simple">USNM</named-content> 1638674</bold>
                      </td><td rowspan="1" colspan="1" style="color: #152959">
                        <bold><ext-link xmlns:xlink="http://www.w3.org/1999/xlink" ext-link-type="gen" xlink:href="MT649126" xlink:type="simple">MT649126</ext-link></bold>
                      </td><td rowspan="1" colspan="1" style="color: #152959">
                        <bold><ext-link xmlns:xlink="http://www.w3.org/1999/xlink" ext-link-type="gen" xlink:href="MT647828" xlink:type="simple">MT647828</ext-link></bold>
                      </td></tr><tr><td rowspan="1" colspan="1">
                        <bold>PI_SC_8_E_gracile</bold>
                      </td><td rowspan="1" colspan="1">
                        <bold><named-content xmlns:xlink="http://www.w3.org/1999/xlink" content-type="dwc:institutional_code" xlink:type="simple">USNM</named-content> 1638675</bold>
                      </td><td rowspan="1" colspan="1" style="color: #152959">
                        <bold><ext-link xmlns:xlink="http://www.w3.org/1999/xlink" ext-link-type="gen" xlink:href="MT649122" xlink:type="simple">MT649122</ext-link></bold>
                      </td><td rowspan="1" colspan="1" style="color: #152959">
                        <bold><ext-link xmlns:xlink="http://www.w3.org/1999/xlink" ext-link-type="gen" xlink:href="MT647835" xlink:type="simple">MT647835</ext-link></bold>
                      </td></tr><tr><td rowspan="1" colspan="1">
                        <bold>PI_SC_9_E_gracile</bold>
                      </td><td rowspan="1" colspan="1">
                        <bold><named-content xmlns:xlink="http://www.w3.org/1999/xlink" content-type="dwc:institutional_code" xlink:type="simple">USNM</named-content> 1638676</bold>
                      </td><td rowspan="1" colspan="1" style="color: #152959">
                        <bold><ext-link xmlns:xlink="http://www.w3.org/1999/xlink" ext-link-type="gen" xlink:href="MT649123" xlink:type="simple">MT649123</ext-link></bold>
                      </td><td rowspan="1" colspan="1" style="color: #152959">
                        <bold><ext-link xmlns:xlink="http://www.w3.org/1999/xlink" ext-link-type="gen" xlink:href="MT647826" xlink:type="simple">MT647826</ext-link></bold>
                      </td></tr><tr><td rowspan="1" colspan="1">
                        <bold>PI_SC_10_E_gracile</bold>
                      </td><td rowspan="1" colspan="1">
                        <bold><named-content xmlns:xlink="http://www.w3.org/1999/xlink" content-type="dwc:institutional_code" xlink:type="simple">USNM</named-content> 1638677</bold>
                      </td><td rowspan="1" colspan="1" style="color: #152959">
                        <bold><ext-link xmlns:xlink="http://www.w3.org/1999/xlink" ext-link-type="gen" xlink:href="MT649118" xlink:type="simple">MT649118</ext-link></bold>
                      </td><td rowspan="1" colspan="1" style="color: #152959">
                        <bold><ext-link xmlns:xlink="http://www.w3.org/1999/xlink" ext-link-type="gen" xlink:href="MT647831" xlink:type="simple">MT647831</ext-link></bold>
                      </td></tr><tr><td rowspan="1" colspan="1">
                        <bold>PI_SC_11_E_gracile</bold>
                      </td><td rowspan="1" colspan="1">
                        <bold><named-content xmlns:xlink="http://www.w3.org/1999/xlink" content-type="dwc:institutional_code" xlink:type="simple">USNM</named-content> 1638678</bold>
                      </td><td rowspan="1" colspan="1" style="color: #152959">
                        <bold><ext-link xmlns:xlink="http://www.w3.org/1999/xlink" ext-link-type="gen" xlink:href="MT649120" xlink:type="simple">MT649120</ext-link></bold>
                      </td><td rowspan="1" colspan="1" style="color: #152959">
                        <bold><ext-link xmlns:xlink="http://www.w3.org/1999/xlink" ext-link-type="gen" xlink:href="MT647833" xlink:type="simple">MT647833</ext-link></bold>
                      </td></tr><tr><td rowspan="1" colspan="1">
                        <bold>PI_SC_12_E_gracile</bold>
                      </td><td rowspan="1" colspan="1">
                        <bold><named-content xmlns:xlink="http://www.w3.org/1999/xlink" content-type="dwc:institutional_code" xlink:type="simple">USNM</named-content> 1638679</bold>
                      </td><td rowspan="1" colspan="1">–</td><td rowspan="1" colspan="1">–</td></tr><tr><td rowspan="1" colspan="1">
                        <bold>PI_SC_13_E_gracile</bold>
                      </td><td rowspan="1" colspan="1">
                        <bold><named-content xmlns:xlink="http://www.w3.org/1999/xlink" content-type="dwc:institutional_code" xlink:type="simple">USNM</named-content> 1638680</bold>
                      </td><td rowspan="1" colspan="1">–</td><td rowspan="1" colspan="1">–</td></tr><tr><td rowspan="1" colspan="1">
                        <bold>PI_SC_14_E_gracile</bold>
                      </td><td rowspan="1" colspan="1">
                        <bold><named-content xmlns:xlink="http://www.w3.org/1999/xlink" content-type="dwc:institutional_code" xlink:type="simple">USNM</named-content> 1638681</bold>
                      </td><td rowspan="1" colspan="1">–</td><td rowspan="1" colspan="1">–</td></tr><tr><td rowspan="1" colspan="1">–</td><td rowspan="1" colspan="1">Salcombe, UK</td><td rowspan="1" colspan="1">–</td><td rowspan="1" colspan="1" style="color: #152959"><ext-link xmlns:xlink="http://www.w3.org/1999/xlink" ext-link-type="gen" xlink:href="AJ436903" xlink:type="simple">AJ436903</ext-link>†</td><td rowspan="1" colspan="1" style="color: #152959"><ext-link xmlns:xlink="http://www.w3.org/1999/xlink" ext-link-type="gen" xlink:href="AJ436793" xlink:type="simple">AJ436793</ext-link>†</td></tr><tr><td rowspan="1" colspan="1">DNA10615</td><td rowspan="1" colspan="1">Crosby, UK</td><td rowspan="1" colspan="1">–</td><td rowspan="1" colspan="1" style="color: #152959"><ext-link xmlns:xlink="http://www.w3.org/1999/xlink" ext-link-type="gen" xlink:href="HQ848620" xlink:type="simple">HQ848620</ext-link>†</td><td rowspan="1" colspan="1" style="color: #152959"><ext-link xmlns:xlink="http://www.w3.org/1999/xlink" ext-link-type="gen" xlink:href="JF277621" xlink:type="simple">JF277621</ext-link>†</td></tr><tr><td rowspan="1" colspan="1">NemBar0378</td><td rowspan="6" colspan="1">Sweden</td><td rowspan="1" colspan="1">–</td><td rowspan="1" colspan="1" style="color: #152959"><ext-link xmlns:xlink="http://www.w3.org/1999/xlink" ext-link-type="gen" xlink:href="KU839979" xlink:type="simple">KU839979</ext-link>†</td><td rowspan="1" colspan="1">–</td></tr><tr><td rowspan="1" colspan="1">NemBar0400</td><td rowspan="1" colspan="1">–</td><td rowspan="1" colspan="1" style="color: #152959"><ext-link xmlns:xlink="http://www.w3.org/1999/xlink" ext-link-type="gen" xlink:href="KU839991" xlink:type="simple">KU839991</ext-link>†</td><td rowspan="1" colspan="1">–</td></tr><tr><td rowspan="1" colspan="1">NemBar0401</td><td rowspan="1" colspan="1">–</td><td rowspan="1" colspan="1" style="color: #152959"><ext-link xmlns:xlink="http://www.w3.org/1999/xlink" ext-link-type="gen" xlink:href="KU839992" xlink:type="simple">KU839992</ext-link>†</td><td rowspan="1" colspan="1">–</td></tr><tr><td rowspan="1" colspan="1">NemBar0402</td><td rowspan="1" colspan="1">–</td><td rowspan="1" colspan="1" style="color: #152959"><ext-link xmlns:xlink="http://www.w3.org/1999/xlink" ext-link-type="gen" xlink:href="KU839993" xlink:type="simple">KU839993</ext-link>†</td><td rowspan="1" colspan="1">–</td></tr><tr><td rowspan="1" colspan="1">NemBar0403</td><td rowspan="1" colspan="1">–</td><td rowspan="1" colspan="1" style="color: #152959"><ext-link xmlns:xlink="http://www.w3.org/1999/xlink" ext-link-type="gen" xlink:href="KU839994" xlink:type="simple">KU839994</ext-link>†</td><td rowspan="1" colspan="1">–</td></tr><tr><td rowspan="1" colspan="1">NemBar0404</td><td rowspan="1" colspan="1">–</td><td rowspan="1" colspan="1" style="color: #152959"><ext-link xmlns:xlink="http://www.w3.org/1999/xlink" ext-link-type="gen" xlink:href="KU839995" xlink:type="simple">KU839995</ext-link>†</td><td rowspan="1" colspan="1">–</td></tr><tr><td rowspan="1" colspan="1">K21</td><td rowspan="1" colspan="1">Spain</td><td rowspan="1" colspan="1">–</td><td rowspan="1" colspan="1" style="color: #152959"><ext-link xmlns:xlink="http://www.w3.org/1999/xlink" ext-link-type="gen" xlink:href="KU697656" xlink:type="simple">KU697656</ext-link>†</td><td rowspan="1" colspan="1"/></tr></tbody></table></table-wrap><table-wrap id="T2" position="float" orientation="portrait"><label>Table 2.</label><caption><p>Primer pairs utilized in this study.</p></caption><table id="TID0ELJAI" rules="all"><tbody><tr><th rowspan="1" colspan="1">Gene</th><th rowspan="1" colspan="1">Forward primer</th><th rowspan="1" colspan="1">Reverse primer</th><th rowspan="1" colspan="1">Reference</th></tr><tr><td rowspan="1" colspan="1">
                        <abbrev xmlns:xlink="http://www.w3.org/1999/xlink" xlink:title="cytochrome c oxidase subunit I" id="ABBRID0EFYAG" xlink:type="simple">COI</abbrev>
                      </td><td rowspan="1" colspan="1">HCO1490 – GGTCAACAAATCATAAAGATATTGG</td><td rowspan="1" colspan="1">LCO2198 – AAACTTCAGGGTGACCAAAAAATCA</td><td rowspan="1" colspan="1">
                        <xref ref-type="bibr" rid="B17">Folmer et al. 1994</xref>
                      </td></tr><tr><td rowspan="1" colspan="1">
                        <abbrev xmlns:xlink="http://www.w3.org/1999/xlink" xlink:title="16S ribosomal DNA" id="ABBRID0E3YAG" xlink:type="simple">16S rRNA</abbrev>
                      </td><td rowspan="1" colspan="1">16SARL – CGCCTGTTTATCAAAAACAT</td><td rowspan="1" colspan="1">16SBRH – CCGGTCTGAACTCAGATCACGT</td><td rowspan="1" colspan="1">
                        <xref ref-type="bibr" rid="B36">Palumbi et al. 1991</xref>
                      </td></tr><tr><td rowspan="1" colspan="1">
                        <abbrev xmlns:xlink="http://www.w3.org/1999/xlink" xlink:title="16S ribosomal DNA" id="ABBRID0ETZAG" xlink:type="simple">16S rRNA</abbrev>
                      </td><td rowspan="1" colspan="1"/><td rowspan="1" colspan="1">16SKr – AATAGATAGAAACCAACCTGGC</td><td rowspan="1" colspan="1">Jon Norenburg unpublished</td></tr></tbody></table></table-wrap></tp:treatment-sec><tp:treatment-sec sec-type="description" id="SECID0EA1AG"><title>Description.</title><p>Based on specimens from Oregon, body long and thread-like, 35–103 mm long, 0.6–1.0 mm wide. However, <xref ref-type="bibr" rid="B19">Griffin (1898)</xref> found specimens nearly 1 m long. Dark green dorsally, cream-colored or pale yellow ventrally (Fig. <xref ref-type="fig" rid="F3">3A</xref>). Head round, slightly wider than adjacent body when moving freely, with whitish-yellow or cream-colored margins matching the color of the ventral side (Fig. <xref ref-type="fig" rid="F3">3B</xref>). A pair of small cerebral organ furrows (anterior cephalic furrows), each shaped as a small arch, is located ventrally, anterior to cerebral ganglia (Fig. <xref ref-type="fig" rid="F3">3C</xref>). Head furrow (posterior cephalic furrow) is shaped as a dorsal posteriorly directed “V” located behind the cerebral ganglia, and only just barely noticeable in some individuals, and not detectable in many individuals. Rhynchostomopore is a small antero-ventral opening. Numerous small ocelli arranged in two groups on each side of head. Each anterior group has 8–10 eyes arranged in a narrow row along the anterior margin of the head. Each posterior group has 10–12 eyes in a dispersed cluster in front of the brain (Fig. <xref ref-type="fig" rid="F3">3B</xref>). Cerebral ganglia are pinkish and show through the body wall, especially in lighter-colored individuals. Cerebral organs are not easily distinguishable in life, but with slight compression. Posterior tip of body tapered.</p><fig id="F3" position="float" orientation="portrait"><object-id xmlns:xlink="http://www.w3.org/1999/xlink" content-type="doi" xlink:type="simple">10.3897/zookeys.1031.59361.figure3</object-id><object-id xmlns:xlink="http://www.w3.org/1999/xlink" content-type="arpha" xlink:type="simple">E163D4E5-6D45-56C5-B064-2F4E0F9989FA</object-id><label>Figure 3.</label><caption><p>Photomicrographs of <italic><tp:taxon-name><tp:taxon-name-part taxon-name-part-type="genus" reg="Emplectonema">Emplectonema</tp:taxon-name-part> <tp:taxon-name-part taxon-name-part-type="species" reg="viride">viride</tp:taxon-name-part></tp:taxon-name></italic> (<bold>A–D</bold>) and <italic><tp:taxon-name><tp:taxon-name-part taxon-name-part-type="genus" reg="Emplectonema">Emplectonema</tp:taxon-name-part> <tp:taxon-name-part taxon-name-part-type="species" reg="gracile">gracile</tp:taxon-name-part></tp:taxon-name></italic> (<bold>E–H</bold>). Abbreviations: cerebral ganglia, <bold>cg</bold>; rhynchostomopore, <bold>rh</bold>; cerebral organ opening, <bold>co</bold>. Scale bars: 10 mm (<bold>A, E</bold>); 0.5 mm (<bold>B, F</bold>); 100 μm (<bold>D, H</bold>).</p></caption><graphic xmlns:xlink="http://www.w3.org/1999/xlink" xlink:href="zookeys-1031-001-g003.jpg" position="float" orientation="portrait" xlink:type="simple" id="oo_531661.jpg"><uri content-type="original_file" xlink:type="simple">https://binary.pensoft.net/fig/531661</uri></graphic></fig><p>Rhynchocoel is short, approximately 1/3 of body length. Central stylet slightly curved, 170–326 μm long (<italic>n</italic> = 7), smooth. Basis is slender, 480–815 μm long (<italic>n</italic> = 7), its distal end abruptly widening into a truncated bulb (Fig. <xref ref-type="fig" rid="F3">3C</xref>). Basis length/width ratio 11.5–16.0. Basis/stylet length ratio 2.0–2.8. Two accessory stylet pouches, each with 9–13 accessory stylets (Fig. <xref ref-type="fig" rid="F3">3C</xref>). Proboscis bulb elongated. Lateral intestinal diverticula beginning at posterior of rhynchocoel, present until posterior tip of the body. Separate sexes. Gonads serially arranged between intestinal diverticula. Testes of mature males are visible through the body wall as whitish sacs. Ovaries of mature females are visible through the body wall, and the oocytes are orange to light pink, with distinct germinal vesicles. Spermatozoa with elongated head 16–20 μm. Oocytes are 110–140 μm in diameter and surrounded by a tight chorion and a jelly coat (Fig. <xref ref-type="fig" rid="F4">4</xref>).</p><fig id="F4" position="float" orientation="portrait"><object-id xmlns:xlink="http://www.w3.org/1999/xlink" content-type="doi" xlink:type="simple">10.3897/zookeys.1031.59361.figure4</object-id><object-id xmlns:xlink="http://www.w3.org/1999/xlink" content-type="arpha" xlink:type="simple">638BB42F-FC68-5574-9077-CAFDBF679E6A</object-id><label>Figure 4.</label><caption><p>Photomicrography of egg (<bold>A</bold>) and sperm (<bold>B</bold>) of <italic><tp:taxon-name><tp:taxon-name-part taxon-name-part-type="genus" reg="Emplectonema">Emplectonema</tp:taxon-name-part> <tp:taxon-name-part taxon-name-part-type="species" reg="viride">viride</tp:taxon-name-part></tp:taxon-name></italic>. Scale bars: 25 μm.</p></caption><graphic xmlns:xlink="http://www.w3.org/1999/xlink" xlink:href="zookeys-1031-001-g004.jpg" position="float" orientation="portrait" xlink:type="simple" id="oo_531662.jpg"><uri content-type="original_file" xlink:type="simple">https://binary.pensoft.net/fig/531662</uri></graphic></fig></tp:treatment-sec><tp:treatment-sec sec-type="Reproduction and larval development" id="SECID0E24AG"><title>Reproduction and larval development.</title><p>Reproductive individuals of <italic><tp:taxon-name><tp:taxon-name-part taxon-name-part-type="genus" reg="Emplectonema">E.</tp:taxon-name-part> <tp:taxon-name-part taxon-name-part-type="species" reg="viride">viride</tp:taxon-name-part></tp:taxon-name></italic> were collected in Charleston, OR, in September 2009, October 2019, January 2020, and June 2020. When ripe, males and females free-spawn gametes into the water, with no known reliable spawning cue. Swimming larvae hatch from the egg chorion after ~30 h and begin feeding on small planktonic crustaceans after developing a functional proboscis and stylet (~4 d). Planktonic period lasts several months (Mendes unpublished observations). Wild-caught larvae of <italic><tp:taxon-name><tp:taxon-name-part taxon-name-part-type="genus" reg="Emplectonema">E.</tp:taxon-name-part> <tp:taxon-name-part taxon-name-part-type="species" reg="viride">viride</tp:taxon-name-part></tp:taxon-name></italic> were found in the plankton samples taken with 50–153 μm net at the Charleston Marina, OR, in October 2013, March 2019, February 2020, and June 2020. <italic><tp:taxon-name><tp:taxon-name-part taxon-name-part-type="genus" reg="Emplectonema">Emplectonema</tp:taxon-name-part> <tp:taxon-name-part taxon-name-part-type="species" reg="viride">viride</tp:taxon-name-part></tp:taxon-name></italic> larvae are easily recognized by their distinctive green color (Fig. <xref ref-type="fig" rid="F5">5</xref>).</p><fig id="F5" position="float" orientation="portrait"><object-id xmlns:xlink="http://www.w3.org/1999/xlink" content-type="doi" xlink:type="simple">10.3897/zookeys.1031.59361.figure5</object-id><object-id xmlns:xlink="http://www.w3.org/1999/xlink" content-type="arpha" xlink:type="simple">DC473156-6814-5B31-8D81-AE113E986CDD</object-id><label>Figure 5.</label><caption><p>Larva of <italic><tp:taxon-name><tp:taxon-name-part taxon-name-part-type="genus" reg="Emplectonema">Emplectonema</tp:taxon-name-part> <tp:taxon-name-part taxon-name-part-type="species" reg="viride">viride</tp:taxon-name-part></tp:taxon-name></italic> collected from plankton in Charleston, OR, on 17 Oct 2013. Same individual is shown in two focal planes to highlight apical tuft (upper left, <bold>A</bold>) and posterior cirrus (lower right, <bold>A</bold>) and green epidermal pigment (<bold>B</bold>). Note paired subepidermal eyes, which are anterior to cerebral organs. Scale bar: 100 μm.</p></caption><graphic xmlns:xlink="http://www.w3.org/1999/xlink" xlink:href="zookeys-1031-001-g005.jpg" position="float" orientation="portrait" xlink:type="simple" id="oo_531663.jpg"><uri content-type="original_file" xlink:type="simple">https://binary.pensoft.net/fig/531663</uri></graphic></fig></tp:treatment-sec><tp:treatment-sec sec-type="distribution" id="SECID0EEABG"><title>Distribution.</title><p>Northeastern Pacific Ocean from Alaska to California. Type locality is San Francisco Bay, California, USA.</p></tp:treatment-sec><tp:treatment-sec sec-type="Morphological comparison with Emplectonema gracile" id="SECID0EJABG"><title>Morphological comparison with <italic><tp:taxon-name><tp:taxon-name-part taxon-name-part-type="genus" reg="Emplectonema">Emplectonema</tp:taxon-name-part> <tp:taxon-name-part taxon-name-part-type="species" reg="gracile">gracile</tp:taxon-name-part></tp:taxon-name></italic>.</title><p>As has been pointed out by <xref ref-type="bibr" rid="B19">Griffin (1898)</xref>, specimens of <italic><tp:taxon-name><tp:taxon-name-part taxon-name-part-type="genus" reg="Emplectonema">E.</tp:taxon-name-part> <tp:taxon-name-part taxon-name-part-type="species" reg="viride">viride</tp:taxon-name-part></tp:taxon-name></italic> have a darker dorsal surface, with a distinctly lighter colored ventral side and head margins, compared to those of <italic><tp:taxon-name><tp:taxon-name-part taxon-name-part-type="genus" reg="Emplectonema">E.</tp:taxon-name-part> <tp:taxon-name-part taxon-name-part-type="species" reg="gracile">gracile</tp:taxon-name-part></tp:taxon-name></italic> (Fig. <xref ref-type="fig" rid="F3">3</xref>). We confirm this finding and can also add that <italic><tp:taxon-name><tp:taxon-name-part taxon-name-part-type="genus" reg="Emplectonema">E.</tp:taxon-name-part> <tp:taxon-name-part taxon-name-part-type="species" reg="viride">viride</tp:taxon-name-part></tp:taxon-name></italic> has smaller eggs: 110–140 μm (<italic>n</italic> = 9), compared to 181–198 μm eggs of <italic><tp:taxon-name><tp:taxon-name-part taxon-name-part-type="genus" reg="Emplectonema">E.</tp:taxon-name-part> <tp:taxon-name-part taxon-name-part-type="species" reg="gracile">gracile</tp:taxon-name-part></tp:taxon-name></italic> (<italic>n</italic> = 8). The characteristics of stylet apparatus do not overtly differ in the two species (Fig. <xref ref-type="fig" rid="F3">3C, F</xref>).</p></tp:treatment-sec><tp:treatment-sec><!--Section generated to contain objects referenced in tp:taxon-treatment.--><supplementary-material xmlns:xlink="http://www.w3.org/1999/xlink" id="S1" position="float" orientation="portrait" xlink:type="simple"><object-id content-type="doi" xlink:type="simple">10.3897/zookeys.1031.59361.suppl1</object-id><object-id content-type="arpha" xlink:type="simple">9B148B4E-5BDC-5EE2-A661-136C45EAD22B</object-id><label>Supplementary material 1</label><caption><p>Table S1</p></caption><statement content-type="dataType"><label>Data type</label><p>occurrence</p></statement><statement content-type="notes"><label>Explanation note</label><p>Linked data table of specimens and sequences analyzed in this study. Abbreviations. <abbrev xlink:title="cytochrome c oxidase subunit I" id="ABBRID0EKTBI" xlink:type="simple">COI</abbrev>: Cytochrome oxidase I gene fragment; <abbrev xlink:title="16S ribosomal DNA" id="ABBRID0EOTBI" xlink:type="simple">16S rRNA</abbrev>: <abbrev xlink:title="16S ribosomal DNA" id="ABBRID0ESTBI" xlink:type="simple">16S</abbrev> ribosomal RNA; †: Sequences previously available in GenBank. Specimens morphologically analyzed marked in bold.</p></statement><media xlink:href="zookeys-1031-001-s001.xlsx" mimetype="" mime-subtype="" position="float" orientation="portrait" xlink:type="simple" id="oo_531664.xlsx"><uri content-type="original_file" xlink:type="simple">https://binary.pensoft.net/file/531664</uri></media><permissions><license xlink:type="simple"><license-p>This dataset is made available under the Open Database License (http://opendatacommons.org/licenses/odbl/1.0/). The Open Database License (ODbL) is a license agreement intended to allow users to freely share, modify, and use this Dataset while maintaining this same freedom for others, provided that the original source and author(s) are credited.</license-p></license></permissions><attrib specific-use="authors">Cecili B. Mendes, Paul Delaney, James M. Turbeville, Terra Hiebert, Svetlana Maslakova</attrib></supplementary-material></tp:treatment-sec><ref-list><ref id="B19"><mixed-citation xmlns:xlink="http://www.w3.org/1999/xlink" xlink:type="simple"><person-group><name name-style="western"><surname>Griffin</surname><given-names>BB</given-names></name></person-group> (<year>1898</year>) <article-title>Description of some marine nemerteans of Puget Sound and Alaska.</article-title><source>Annals of the New York Academy of Sciences</source><volume>11</volume>(<issue>1</issue>): <fpage>193</fpage>–<lpage>218</lpage>. <ext-link xlink:type="simple" ext-link-type="doi" xlink:href="10.1111/j.1749-6632.1898.tb54969.x">https://doi.org/10.1111/j.1749-6632.1898.tb54969.x</ext-link></mixed-citation></ref><ref id="B9"><mixed-citation xmlns:xlink="http://www.w3.org/1999/xlink" xlink:type="simple"><person-group><name name-style="western"><surname>Coe</surname><given-names>WR</given-names></name></person-group> (<year>1901</year>) <article-title>Papers from the Harriman Alaska Expedition. XX. The nemerteans.</article-title><source>Proceedings of the Washington Academy of Sciences</source><volume>3</volume>: <fpage>1</fpage>–<lpage>110</lpage>. <ext-link xlink:type="simple" ext-link-type="uri" xlink:href="https://www.jstor.org/stable/24525818">https://www.jstor.org/stable/24525818</ext-link></mixed-citation></ref><ref id="B10"><mixed-citation xmlns:xlink="http://www.w3.org/1999/xlink" xlink:type="simple"><person-group><name name-style="western"><surname>Coe</surname><given-names>WR</given-names></name></person-group> (<year>1904</year>) <source>The nemerteans. Harriman Alaska Expedition XI.</source><publisher-name>Doubleday</publisher-name>, <publisher-loc>Page &amp; Company, New York</publisher-loc>, <size units="page">220 pp</size>.</mixed-citation></ref><ref id="B11"><mixed-citation xmlns:xlink="http://www.w3.org/1999/xlink" xlink:type="simple"><person-group><name name-style="western"><surname>Coe</surname><given-names>WR</given-names></name></person-group> (<year>1905</year>) <source>Nemerteans of the West and Northwest Coasts of America. Vol. 47.</source><publisher-name>Bulletin of the Museum of Comparative Zoology at Harvard College</publisher-name>, <publisher-loc>Boston</publisher-loc>, <size units="page">319 pp</size>.</mixed-citation></ref><ref id="B12"><mixed-citation xmlns:xlink="http://www.w3.org/1999/xlink" xlink:type="simple"><person-group><name name-style="western"><surname>Coe</surname><given-names>WR</given-names></name></person-group> (<year>1940</year>) <article-title>Revision of the nemertean fauna of the Pacific coasts of North, Central and northern South America.</article-title><source>Allan Hancock Pacific Expeditions</source><volume>2</volume>: <fpage>247</fpage>–<lpage>323</lpage>.</mixed-citation></ref><ref id="B28"><mixed-citation xmlns:xlink="http://www.w3.org/1999/xlink" xlink:type="simple"><person-group><name name-style="western"><surname>Kozloff</surname><given-names>EN</given-names></name></person-group> (<year>1999</year>) <source>Marine invertebrates of the Pacific Northwest.</source><publisher-name>University of Washington Press</publisher-name>, <publisher-loc>Seattle and London</publisher-loc>, <size units="page">539 pp</size>.</mixed-citation></ref><ref id="B40"><mixed-citation xmlns:xlink="http://www.w3.org/1999/xlink" xlink:type="simple"><person-group><name name-style="western"><surname>Roe</surname><given-names>P</given-names></name><name name-style="western"><surname>Norenburg</surname><given-names>JL</given-names></name><name name-style="western"><surname>Maslakova</surname><given-names>SA</given-names></name></person-group> (<year>2007</year>) <tp:taxon-name><tp:taxon-name-part taxon-name-part-type="phylum">Nemertea</tp:taxon-name-part></tp:taxon-name>. In: The Light and Smith manual: Intertidal invertebrates from Central California to Oregon. Edited by J.T. Carlton. University of California Press. Berkley, Los Angeles, London, 221–233.</mixed-citation></ref><ref id="B17"><mixed-citation xmlns:xlink="http://www.w3.org/1999/xlink" xlink:type="simple"><person-group><name name-style="western"><surname>Folmer</surname><given-names>O</given-names></name><name name-style="western"><surname>Hoeh</surname><given-names>WR</given-names></name><name name-style="western"><surname>Black</surname><given-names>MB</given-names></name><name name-style="western"><surname>Vrijenhoek</surname><given-names>RC</given-names></name></person-group> (<year>1994</year>) <article-title>Conserved primers for PCR amplification of mitochondrial DNA from different invertebrate phyla.</article-title><source>Molecular Marine Biology and Biotechnology</source><volume>3</volume>(<issue>5</issue>): <fpage>294</fpage>–<lpage>299</lpage>.</mixed-citation></ref><ref id="B36"><mixed-citation xmlns:xlink="http://www.w3.org/1999/xlink" xlink:type="simple"><person-group><name name-style="western"><surname>Palumbi</surname><given-names>SR</given-names></name><name name-style="western"><surname>Martin</surname><given-names>A</given-names></name><name name-style="western"><surname>Romano</surname><given-names>S</given-names></name><name name-style="western"><surname>McMillan</surname><given-names>WO</given-names></name><name name-style="western"><surname>Stice</surname><given-names>L</given-names></name><name name-style="western"><surname>Grabowski</surname><given-names>G</given-names></name></person-group> (<year>1991</year>) <source>The Simple Fool’s Guide to PCR, Version 2.0.</source><publisher-name>University of Hawaii</publisher-name>, <publisher-loc>Honolulu</publisher-loc>, <size units="page">45 pp</size>.</mixed-citation></ref></ref-list></tp:taxon-treatment>
