# Supplementary material for: Redescription of Emplectonema viride – a ubiquitous intertidal hoplonemertean found along the West Coast of North America
Source: Zookeys. 2021 Apr 14;1031:1–17. doi: 10.3897/zookeys.1031.59361 (PMC8060244; doi:10.3897/zookeys.1031.59361)
Supplement: Supplementary material 1 — Table S1 [file zookeys-1031-001-s001.xlsx]

## Sheet: template
1	Specimens/Taxa group A (core/source species)
2	Preserved specimen	Type status	Associated sequences		Taxon name/MOTU	Location			Habitat / Envoronment (after ENVO Ontology)
3	Specimen code (InstCode and/or CollCode + Catalogue #)		COI	16SrRNA		Geolocation name / locality	Latitude	Longitude
4	CH_OR_1_E_viride	NA	MT649099	MT647808	Emplectonema viride	OIMB Boathouse dock, Charleston, OR	43° 20.96' N	124° 19.80’ W	marine eulittoral zone
5	CH_OR_2_E_viride	NA	MT649110	MT647809	Emplectonema viride	OIMB Boathouse dock, Charleston, OR	43° 20.96' N	124° 19.80’ W	marine eulittoral zone
6	CH_OR_3_E_viride	NA	MT649101	MT647812	Emplectonema viride	OIMB Boathouse dock, Charleston, OR	43° 20.96' N	124° 19.80’ W	marine eulittoral zone
7	CH_OR_4_E_viride	NA	MT649102	MT647811	Emplectonema viride	OIMB Boathouse dock, Charleston, OR	43° 20.96' N	124° 19.80’ W	marine eulittoral zone
8	CH_OR_5_E_viride	NA	MT649109	MT647814	Emplectonema viride	OIMB Boathouse dock, Charleston, OR	43° 20.96' N	124° 19.80’ W	marine eulittoral zone
9	CH_OR_6_E_viride	NA	MT649100	MT647815	Emplectonema viride	OIMB Boathouse dock, Charleston, OR	43° 20.96' N	124° 19.80’ W	marine eulittoral zone
10	CH_OR_7_E_viride	NA	MT649103	MT647816	Emplectonema viride	OIMB Boathouse dock, Charleston, OR	43° 20.96' N	124° 19.80’ W	marine eulittoral zone
11	CH_OR_8_E_viride	NA	MT649104	MT647807	Emplectonema viride	OIMB Boathouse dock, Charleston, OR	43° 20.96' N	124° 19.80’ W	marine eulittoral zone
12	CH_OR_9_E_viride	NA	MT649105	MT647818	Emplectonema viride	OIMB Boathouse dock, Charleston, OR	43° 20.96' N	124° 19.80’ W	marine eulittoral zone
13	CH_OR_10_E_viride	NA	MT649106	MT647817	Emplectonema viride	OIMB Boathouse dock, Charleston, OR	43° 20.96' N	124° 19.80’ W	marine eulittoral zone
14	CH_OR_11_E_viride	NA	MT649107	MT647813	Emplectonema viride	OIMB Boathouse dock, Charleston, OR	43° 20.96' N	124° 19.80’ W	marine eulittoral zone
15	CH_OR_12_E_viride	NA	MT649114	MT647820	Emplectonema viride	Charleston Marina, Charleston, OR	43º 20.63’ N	124° 19.38’ W	marine eulittoral zone
16	CH_OR_13_E_viride	NA	MT649115	MT647810	Emplectonema viride	Charleston Marina, Charleston, OR	43º 20.63’ N	124° 19.38’ W	marine eulittoral zone
17	CH_OR_14_E_viride	NA	MT649108	MT647821	Emplectonema viride	Charleston Marina, Charleston, OR	43º 20.63’ N	124° 19.38’ W	marine eulittoral zone
18	CH_OR_15_E_viride	NA	MT649111	MT647824	Emplectonema viride	Charleston Marina, Charleston, OR	43º 20.63’ N	124° 19.38’ W	marine eulittoral zone
19	CH_OR_16_E_viride	NA	MT649116	MT647823	Emplectonema viride	Charleston Marina, Charleston, OR	43º 20.63’ N	124° 19.38’ W	marine eulittoral zone
20	CH_OR_17_E_viride	NA	MT649112	MT647819	Emplectonema viride	Charleston Marina, Charleston, OR	43º 20.63’ N	124° 19.38’ W	marine eulittoral zone
21	CH_OR_18_E_viride	NA	MT649113	MT647822	Emplectonema viride	Charleston Marina, Charleston, OR	43º 20.63’ N	124° 19.38’ W	marine eulittoral zone
22	E4H2	NA	KU197596†	KU197260†	Emplectonema viride				marine eulittoral zone
23	E5B5	NA	KU197597†	KU197261†	Emplectonema viride				marine eulittoral zone
24	E5B6	NA	KU197598†	KU197262†	Emplectonema viride				marine eulittoral zone
25	E5B7	NA	KU197599†	KU197263†	Emplectonema viride				marine eulittoral zone
26	PI_SC_1_E_gracile	NA	MT649119	MT647832	Emplectonema gracile	Pawleys Island, SC	33° 24.63' N	79° 7.88’ W	marine eulittoral zone
27	PI_SC_2_E_gracile	NA	MT649121	MT647827	Emplectonema gracile	Pawleys Island, SC	33° 24.63' N	79° 7.88’ W	marine eulittoral zone
28	PI_SC_3_E_gracile	NA	MT649127	MT647825	Emplectonema gracile	Pawleys Island, SC	33° 24.63' N	79° 7.88’ W	marine eulittoral zone
29	PI_SC_4_E_gracile	NA	MT649117	MT647830	Emplectonema gracile	Pawleys Island, SC	33° 24.63' N	79° 7.88’ W	marine eulittoral zone
30	PI_SC_5_E_gracile	NA	MT649124	MT647829	Emplectonema gracile	Pawleys Island, SC	33° 24.63' N	79° 7.88’ W	marine eulittoral zone
31	PI_SC_6_E_gracile	NA	MT649125	MT647834	Emplectonema gracile	Pawleys Island, SC	33° 24.63' N	79° 7.88’ W	marine eulittoral zone
32	PI_SC_7_E_gracile	NA	MT649126	MT647828	Emplectonema gracile	Pawleys Island, SC	33° 24.63' N	79° 7.88’ W	marine eulittoral zone
33	PI_SC_8_E_gracile	NA	MT649122	MT647835	Emplectonema gracile	Pawleys Island, SC	33° 24.63' N	79° 7.88’ W	marine eulittoral zone
34	PI_SC_9_E_gracile	NA	MT649123	MT647826	Emplectonema gracile	Pawleys Island, SC	33° 24.63' N	79° 7.88’ W	marine eulittoral zone
35	PI_SC_10_E_gracile	NA	MT649118	MT647831	Emplectonema gracile	Pawleys Island, SC	33° 24.63' N	79° 7.88’ W	marine eulittoral zone
36	PI_SC_11_E_gracile	NA	MT649120	MT647833	Emplectonema gracile	Pawleys Island, SC	33° 24.63' N	79° 7.88’ W	marine eulittoral zone
37	-	NA	AJ436903†	AJ436793†	Emplectonema gracile				marine eulittoral zone
38	DNA10615	NA	HQ848620†	JF277621†	Emplectonema gracile				marine eulittoral zone
39	NemBar0378	NA	KU839979†	–	Emplectonema gracile				marine eulittoral zone
40	NemBar0400	NA	KU839991†	–	Emplectonema gracile				marine eulittoral zone
41	NemBar0401	NA	KU839992†	–	Emplectonema gracile				marine eulittoral zone
42	NemBar0402	NA	KU839993†	–	Emplectonema gracile				marine eulittoral zone
43	NemBar0403	NA	KU839994†	–	Emplectonema gracile				marine eulittoral zone
44	NemBar0404	NA	KU839995†	–	Emplectonema gracile				marine eulittoral zone
45	K21	NA	KU697656†		Emplectonema gracile				marine eulittoral zone
